# Supplementary material for: Diversity of opisthokont septin proteins reveals structural constraints and conserved motifs
Source: BMC Evol Biol. 2019 Jan 7;19:4. doi: 10.1186/s12862-018-1297-8 (PMC6323724; doi:10.1186/s12862-018-1297-8)
Supplement: Supplementary file 1 — Table S1. Sources for proteomes used in this study. Table S2. Sequences used in homology modelling. Joint Genome Institute protein IDs are given for B. meritosporus and C. coronatus. For other taxa, protein codes are GenBank accession numbers. (ZIP 193 kb) [file 12862_2018_1297_MOESM1_ESM.zip]

Archive with 2 entries (2 files):
- Table S1.docx
- Table S2.no_line_numbers.docx
